# Supplementary material for: Risk Stratification for In-Hospital Mortality in Alzheimer’s Disease Using Interpretable Regression and Explainable AI
Source: Geriatrics (Basel). 2026 Feb 24;11(2):23. doi: 10.3390/geriatrics11020023 (PMC13010599; doi:10.3390/geriatrics11020023)
Supplement: Supplementary file 1 [file geriatrics-11-00023-s001.zip]

Archive with 1 entries (1 files):
- geriatrics-4104741-supplementary.pdf
